# Supplementary material for: Regulation of sedimentation rate shapes the evolution of multicellularity in a close unicellular relative of animals
Source: PLoS Biol. 2022 Mar 29;20(3):e3001551. doi: 10.1371/journal.pbio.3001551 (PMC8963540; doi:10.1371/journal.pbio.3001551)
Supplement: S2 Data — Adapted from [37] Appendix Table 1. “classification” species are from his table annotation. “salt_percent” is the percent salt reported in the table. “V_meters_per_second” is the velocity reported, converted from meters per day to meters per second. “Pf” is the density of the media based on the reported temperature and salt concentration, estimated by the data from Millero and Huang. “R_meters” is the mean radius in meters. When a range was given, this is the average of that range. “Pp_” is the density of the sample in kg/m3. “Pp” is the excess density kg/m3. “V_exp” is the expected velocity in the seawater used in our experiments (37.4 g/l). (XLSX) [file pbio.3001551.s002.xlsx]

## Sheet: S2 Data
classification	species	salt_percent	V_meters_per_second	Pf	R_meters	Pp_	Pp	V_exp
diatom	Asterionella japonica	2022-07-31	5.84490740740741e-06	1025.01514077015	6.1675e-06	1102.08054774969	102.080547749689	5.54662574062849e-06
diatom	Bacteriastrum hyalum	32	9.60648148148148e-06	1025.24671476554	9.025e-06	1084.39880362973	84.3988036297285	9.00538135559834e-06
diatom	Coscinodiscus wailesii	33.5	0.000215277777777778	1026.08914861592	7e-05	1048.12365260157	48.1236526015671	0.000187346712328704
diatom	Coscinodiscus sp., clone AD	33.5	5.08101851851852e-05	1026.08914861592	2.15e-05	1081.21737430434	81.2173743043427	4.81752596741985e-05
diatom	Coscinodiscus sp., clone WH	33.5	0.000170138888888889	1026.08914861592	3.5e-05	1095.7466128286	95.7466128286026	0.00016315612252662
diatom	Cylotella nana, clone 13-1	33.5	5.32407407407407e-06	1026.08914861592	3.35e-06	1264.02212209058	264.022122090583	5.26010338386954e-06
diatom	Ditylum brightwelli	33.5	2.13541666666667e-05	1026.08914861592	1e-05	1133.18749984292	133.187499842918	2.0784144922808e-05
diatom	Ditylum brightwelli	2022-07-31	5.72916666666667e-06	1025.01514077015	1.35e-05	1040.78123349318	40.7812334931823	4.30002335258214e-06
diatom	Ditylum brightwelli	NA	8.33333333333333e-05	1022.3	2.925e-05	1071.150292676	71.1502926759965	7.19925619755348e-05
diatom	Rhizosolenai setigera	32	3.7037037037037e-05	1025.24671476554	1.675e-05	1091.45415086284	91.4541508628372	3.4966504686081e-05
diatom	Rhizosolenia stolterfothii	32	1.67824074074074e-05	1024.94279047193	8.6e-06	1138.7467871237	138.746787123704	1.61917685895299e-05
diatom	Stephanopyxis turris	33.5	1.27314814814815e-05	1026.08914861592	1.85e-05	1044.74588361323	44.7458836132323	1.07805820631252e-05
diatom	Stephanopysis turris	33.5	2.43055555555556e-05	1026.08914861592	8.5e-06	1194.80965016913	194.809650169125	2.38937148456177e-05
diatom	Thalassionema nitzschioides	2022-07-31	6.53935185185185e-06	1025.01514077015	3.075e-06	1371.86747540485	371.867475404855	6.46520401509333e-06
diatom	Thalassiosira fluviatilis	33.5	9.83796296296296e-06	1026.08914861592	6e-06	1163.14665921957	163.146659219574	9.63275513517384e-06
diatom	Thalassiosira cf. gravida	2022-07-31	7.11805555555555e-06	1025.01514077015	6.325e-06	1114.25121796929	114.251217969287	6.80434487520152e-06
diatom	Thalassiosira cf. nana	32	2.19907407407407e-06	1025.24671476554	2.375e-06	1220.77643887131	220.776438871306	2.15744664153369e-06
diatom	Thalassiosira rotula	32	1.44097222222222e-05	1025.24671476554	1.585e-05	1054.0138909224	54.0138909223956	1.25557170948868e-05
diatom	Diaotomaceous_ooze	0	2.89351851851852e-05	1000.71969728756	7.5e-06	1258.71030548266	258.710305482664	2.57692127020694e-05
dinoflagellates	Gonyaulax polyhedra	33.5	5.09259259259259e-05	1026.08914861592	2.35e-05	1072.33825719232	72.3382571923214	4.77779808454665e-05
coccolithophorids	Coccolithus huxleyi	33.5	3.24074074074074e-06	1026.08914861592	5.2e-06	1086.19790718209	86.1979071820915	3.08660686120136e-06
coccolithophorids	Coccolithus huxleyi	33.5	1.50462962962963e-05	1026.08914861592	6.5e-06	1204.69803121254	204.698031212537	1.4805462109516e-05
coccolithophorids	Cricosphaera carterae	33.5	1.96759259259259e-05	1026.08914861592	8.5e-06	1162.67241177804	162.672411778039	1.92640852159881e-05
coccolithophorids	Cyclococcolithus fragilis	33.5	2.89351851851852e-06	1026.08914861592	7e-06	1055.70541741383	55.7054174138314	2.61420786402777e-06
coccolithophorids	Cyclococcolithus fragilis	38.2	0.00186342592592593	1029.74106224341	0.000105	1114.50940493609	114.509404936093	0.0018808594712603
coccolithophorids	Cyclococcolithus fragilis	38.2	0.0378240740740741	1029.74106224341	0.0004125	1141.22711944429	141.227119444289	0.0380931377201785
microflagellates	Dualiella tertioecta	33.5	2.08333333333333e-06	1026.08914861592	3e-06	1142.18492230372	142.184922303722	2.03203137638606e-06
microflagellates	Monochrysis lutheri	33.5	4.51388888888889e-06	1026.08914861592	2.95e-06	1286.22906092986	286.229060929864	4.46428274662959e-06
