# Supplementary material for: Regulation of sedimentation rate shapes the evolution of multicellularity in a close unicellular relative of animals
Source: PLoS Biol. 2022 Mar 29;20(3):e3001551. doi: 10.1371/journal.pbio.3001551 (PMC8963540; doi:10.1371/journal.pbio.3001551)
Supplement: S4 Data — “batch” is an arbitrary alphabetical letter referring to the date the replicate was performed (either D or E). “rep” is the replicate within batch/day (rep1 or rep2). “geno” is the genotype information (which genotype was being competed against the “AN” ancestor, or “alone” if alone in competition). “time” is the time the sample was collected in units’ hours. “sel_cond” is the condition of the selection—either the initial population (“init”), no selection for sedimentation rate (“NO_SEL”), selection for sedimentation rate (“YES_SEL”). “NOT_CLUMPY” is the count of microcolonies with not clumpy phenotype. “YES_CLUMPY” is the count of microcolonies with clumpy phenotype. “cell_density” is the measured cell density at time of dilution after period of growth. “N” is the total population growth calculated from cell_density per fold dilutions (1/250 per day). “gen” is the number of generations of growth based on cellular counts. Note for both “N” and “gen” that due to the synchronized coenocytic growth the cultures, they underwent a large increase in cell count after 48 hours. “date” is the date the replicate was performed (April or May 2019). “temp” is the temperature of the competition. The data underlying this figure may be found in S4 Data; see Methods. (XLSX) [file pbio.3001551.s004.xlsx]

## Sheet: S4 Data
batch	rep	geno	time	sel_cond	NOT_CLUMPY	YES_CLUMPY	cell_density	N	gen	date	temp
D	rep1	AN	0	init	1883	19	16500	16500	0	Easter_2019	17C
D	rep2	AN	0	init	3194	38	16500	16500	0	Easter_2019	17C
D	rep1	S01	0	init	1689	1691	16500	16500	0	Easter_2019	17C
D	rep2	S01	0	init	1221	1216	16500	16500	0	Easter_2019	17C
D	rep1	S03	0	init	1564	818	16500	16500	0	Easter_2019	17C
D	rep2	S03	0	init	1752	858	16500	16500	0	Easter_2019	17C
D	rep1	S01_alone	0	init	1	1080	16500	16500	0	Easter_2019	17C
D	rep2	S01_alone	0	init	3	1230	16500	16500	0	Easter_2019	17C
D	rep1	AN	24	NO_SEL	1779	15	20200	20200	0.291889269	Easter_2019	17C
D	rep2	AN	24	NO_SEL	1223	12	19500	19500	0.2410081	Easter_2019	17C
D	rep1	S01	24	NO_SEL	1623	1423	23600	23600	0.516320835	Easter_2019	17C
D	rep2	S01	24	NO_SEL	991	891	25900	25900	0.650486073	Easter_2019	17C
D	rep1	S03	24	NO_SEL	1631	761	19200	19200	0.218640286	Easter_2019	17C
D	rep2	S03	24	NO_SEL	1227	557	18400	18400	0.157239742	Easter_2019	17C
D	rep1	S01_alone	24	NO_SEL	14	1168	18700	18700	0.180572246	Easter_2019	17C
D	rep2	S01_alone	24	NO_SEL	7	1392	18600	18600	0.172836597	Easter_2019	17C
D	rep1	AN	48	NO_SEL	1502	14	520000	20800000	10.29990179	Easter_2019	17C
D	rep2	AN	48	NO_SEL	1621	15	670000	26800000	10.66555126	Easter_2019	17C
D	rep1	S01	48	NO_SEL	1470	1214	660000	26400000	10.64385619	Easter_2019	17C
D	rep2	S01	48	NO_SEL	915	724	650000	26000000	10.62182988	Easter_2019	17C
D	rep1	S03	48	NO_SEL	954	426	590000	23600000	10.48210512	Easter_2019	17C
D	rep2	S03	48	NO_SEL	1451	621	700000	28000000	10.72874509	Easter_2019	17C
D	rep1	S01_alone	48	NO_SEL	4	1247	710000	28400000	10.74920919	Easter_2019	17C
D	rep2	S01_alone	48	NO_SEL	12	1602	700000	28000000	10.72874509	Easter_2019	17C
D	rep1	AN	72	NO_SEL	987	11	71000	113600000	12.74920919	Easter_2019	17C
D	rep2	AN	72	NO_SEL	1452	14	81000	129600000	12.93931207	Easter_2019	17C
D	rep1	S01	72	NO_SEL	1541	1201	96000	153600000	13.18442457	Easter_2019	17C
D	rep2	S01	72	NO_SEL	784	592	87000	139200000	13.04240557	Easter_2019	17C
D	rep1	S03	72	NO_SEL	1425	561	67000	107200000	12.66555126	Easter_2019	17C
D	rep2	S03	72	NO_SEL	765	301	69800	111680000	12.7246172	Easter_2019	17C
D	rep1	S01_alone	72	NO_SEL	11	1802	54000	86400000	12.35434957	Easter_2019	17C
D	rep2	S01_alone	72	NO_SEL	8	1732	62000	99200000	12.55365838	Easter_2019	17C
D	rep1	AN	24	YES_SEL	1345	18	26300	26300	0.672596775	Easter_2019	17C
D	rep2	AN	24	YES_SEL	1711	20	28600	28600	0.793549123	Easter_2019	17C
D	rep1	S01	24	YES_SEL	915	1082	27222	27222	0.722307041	Easter_2019	17C
D	rep2	S01	24	YES_SEL	1123	1401	26800	26800	0.699766976	Easter_2019	17C
D	rep1	S03	24	YES_SEL	1709	919	29000	29000	0.813586876	Easter_2019	17C
D	rep2	S03	24	YES_SEL	1401	820	28100	28100	0.768104106	Easter_2019	17C
D	rep1	S01_alone	24	YES_SEL	4	1230	26800	26800	0.699766976	Easter_2019	17C
D	rep2	S01_alone	24	YES_SEL	5	1402	26500	26500	0.683526335	Easter_2019	17C
D	rep1	AN	48	YES_SEL	2056	28	800000	800000	5.59946207	Easter_2019	17C
D	rep2	AN	48	YES_SEL	1901	25	900000	900000	5.769387072	Easter_2019	17C
D	rep1	S01	48	YES_SEL	1013	1423	850000	850000	5.686924912	Easter_2019	17C
D	rep2	S01	48	YES_SEL	1311	1925	1000000	1000000	5.921390165	Easter_2019	17C
D	rep1	S03	48	YES_SEL	1364	864	930000	930000	5.816692787	Easter_2019	17C
D	rep2	S03	48	YES_SEL	1369	912	950000	950000	5.847389584	Easter_2019	17C
D	rep1	S01_alone	48	YES_SEL	5	1760	680000	680000	5.364996817	Easter_2019	17C
D	rep2	S01_alone	48	YES_SEL	8	1432	670000	670000	5.343623166	Easter_2019	17C
D	rep1	AN	72	YES_SEL	784	13	80000	3200000	7.59946207	Easter_2019	17C
D	rep2	AN	72	YES_SEL	1482	18	96000	3840000	7.862496476	Easter_2019	17C
D	rep1	S01	72	YES_SEL	874	1414	99000	3960000	7.906890596	Easter_2019	17C
D	rep2	S01	72	YES_SEL	1187	1953	120000	4800000	8.184424571	Easter_2019	17C
D	rep1	S03	72	YES_SEL	985	701	120000	4800000	8.184424571	Easter_2019	17C
D	rep2	S03	72	YES_SEL	1200	844	86000	3440000	7.70379873	Easter_2019	17C
D	rep1	S01_alone	72	YES_SEL	11	2101	96000	3840000	7.862496476	Easter_2019	17C
D	rep2	S01_alone	72	YES_SEL	7	1498	71000	2840000	7.427281095	Easter_2019	17C
E	rep1	AN	0	init	987	11	18500	18500	0	May1_2019	17C
E	rep2	AN	0	init	1126	11	18500	18500	0	May1_2019	17C
E	rep1	S01	0	init	875	951	18500	18500	0	May1_2019	17C
E	rep2	S01	0	init	1065	988	18500	18500	0	May1_2019	17C
E	rep1	S03	0	init	984	621	18500	18500	0	May1_2019	17C
E	rep2	S03	0	init	874	484	18500	18500	0	May1_2019	17C
E	rep1	S01_alone	0	init	3	1623	18500	18500	0	May1_2019	17C
E	rep2	S01_alone	0	init	7	1222	18500	18500	0	May1_2019	17C
E	rep1	AN	24	NO_SEL	845	9	21500	21500	0.216811389	May1_2019	17C
E	rep2	AN	24	NO_SEL	784	8	23200	23200	0.326599535	May1_2019	17C
E	rep1	S01	24	NO_SEL	1210	1201	23980	23980	0.374306388	May1_2019	17C
E	rep2	S01	24	NO_SEL	1012	905	20100	20100	0.119670231	May1_2019	17C
E	rep1	S03	24	NO_SEL	987	541	21220	21220	0.197899386	May1_2019	17C
E	rep2	S03	24	NO_SEL	877	424	21800	21800	0.236802864	May1_2019	17C
E	rep1	S01_alone	24	NO_SEL	4	1498	28430	28430	0.619888828	May1_2019	17C
E	rep2	S01_alone	24	NO_SEL	9	1278	21410	21410	0.210759525	May1_2019	17C
E	rep1	AN	48	NO_SEL	985	11	610000	24400000	10.36514016	May1_2019	17C
E	rep2	AN	48	NO_SEL	910	11	870000	34800000	10.87734632	May1_2019	17C
E	rep1	S01	48	NO_SEL	1268	1098	860000	34400000	10.86066758	May1_2019	17C
E	rep2	S01	48	NO_SEL	879	720	910000	36400000	10.94219746	May1_2019	17C
E	rep1	S03	48	NO_SEL	963	475	680000	27200000	10.52186567	May1_2019	17C
E	rep2	S03	48	NO_SEL	968	411	810000	32400000	10.77425283	May1_2019	17C
E	rep1	S01_alone	48	NO_SEL	11	1352	840000	33600000	10.82672025	May1_2019	17C
E	rep2	S01_alone	48	NO_SEL	8	1623	670000	26800000	10.50049201	May1_2019	17C
E	rep1	AN	72	NO_SEL	889	10	66000	105600000	12.47879694	May1_2019	17C
E	rep2	AN	72	NO_SEL	963	10	83000	132800000	12.80944226	May1_2019	17C
E	rep1	S01	72	NO_SEL	1008	806	88000	140800000	12.89383444	May1_2019	17C
E	rep2	S01	72	NO_SEL	892	679	89000	142400000	12.91013626	May1_2019	17C
E	rep1	S03	72	NO_SEL	998	447	66000	105600000	12.47879694	May1_2019	17C
E	rep2	S03	72	NO_SEL	875	328	62000	99200000	12.38859913	May1_2019	17C
E	rep1	S01_alone	72	NO_SEL	11	1843	63000	100800000	12.41168275	May1_2019	17C
E	rep2	S01_alone	72	NO_SEL	5	1670	58000	92800000	12.29238382	May1_2019	17C
E	rep1	AN	24	YES_SEL	955	12	29200	29200	0.658443098	May1_2019	17C
E	rep2	AN	24	YES_SEL	1025	12	31260	31260	0.756792508	May1_2019	17C
E	rep1	S01	24	YES_SEL	856	1055	30600	30600	0.726006382	May1_2019	17C
E	rep2	S01	24	YES_SEL	988	1058	30100	30100	0.702238216	May1_2019	17C
E	rep1	S03	24	YES_SEL	986	655	32100	32100	0.795048027	May1_2019	17C
E	rep2	S03	24	YES_SEL	875	532	34100	34100	0.882246469	May1_2019	17C
E	rep1	S01_alone	24	YES_SEL	7	1602	33800	33800	0.869497976	May1_2019	17C
E	rep2	S01_alone	24	YES_SEL	2	1300	36100	36100	0.964473566	May1_2019	17C
E	rep1	AN	48	YES_SEL	1320	16	1200000	1200000	6.019365325	May1_2019	17C
E	rep2	AN	48	YES_SEL	987	12	1000000	1000000	5.756330919	May1_2019	17C
E	rep1	S01	48	YES_SEL	952	1311	1100000	1100000	5.893834443	May1_2019	17C
E	rep2	S01	48	YES_SEL	1311	1925	1300000	1300000	6.134842542	May1_2019	17C
E	rep1	S03	48	YES_SEL	968	680	1200000	1200000	6.019365325	May1_2019	17C
E	rep2	S03	48	YES_SEL	785	528	1100000	1100000	5.893834443	May1_2019	17C
E	rep1	S01_alone	48	YES_SEL	8	1154	1200000	1200000	6.019365325	May1_2019	17C
E	rep2	S01_alone	48	YES_SEL	12	1187	1200000	1200000	6.019365325	May1_2019	17C
E	rep1	AN	72	YES_SEL	988	13	91000	3640000	7.620269369	May1_2019	17C
E	rep2	AN	72	YES_SEL	1260	16	98000	3920000	7.727184573	May1_2019	17C
E	rep1	S01	72	YES_SEL	1025	1543	100000	4000000	7.756330919	May1_2019	17C
E	rep2	S01	72	YES_SEL	1028	1610	110000	4400000	7.893834443	May1_2019	17C
E	rep1	S03	72	YES_SEL	845	652	130000	5200000	8.134842542	May1_2019	17C
E	rep2	S03	72	YES_SEL	1015	731	91000	3640000	7.620269369	May1_2019	17C
E	rep1	S01_alone	72	YES_SEL	4	1874	110000	4400000	7.893834443	May1_2019	17C
E	rep2	S01_alone	72	YES_SEL	8	1546	97000	3880000	7.712387571	May1_2019	17C
